# Supplementary material for: Association between Body Mass Index and Hospital Outcomes for COVID-19 Patients: A Nationwide Study
Source: J Clin Med. 2023 Feb 17;12(4):1617. doi: 10.3390/jcm12041617 (PMC9967784; doi:10.3390/jcm12041617)
Supplement: Supplementary file 1 [file jcm-12-01617-s001.zip]

Archive with 1 entries (1 files):
- jcm-2195324-supplementary.pdf
